# Supplementary material for: Synthesis and Reactivity of Lewis-Base-Supported Terminal Thorium Imido Metallocene, (η5‑C5Me5)2ThN(p‑tolyl)(dmap)2
Source: Inorg Chem. 2025 Jun 10;64(24):12132–64. doi: 10.1021/acs.inorgchem.5c01481 (PMC12188576; doi:10.1021/acs.inorgchem.5c01481)
Supplement: Supplementary file 1 [file ic5c01481_si_001.xyz]

104
compound 5
  6                3.377591    3.785980   13.392598  
  6                3.088800    4.539050   12.218833  
  6                1.739251    4.982063   12.299400  
  6                1.200897    4.530017   13.534535  
  6                2.214130    3.786828   14.211713  
  6                4.724534    3.249464   13.786684  
  1                4.645281    2.299297   14.324466  
  1                5.265288    3.953767   14.437686  
  1                5.359675    3.069487   12.912616  
  6                4.112997    5.042722   11.244158  
  1                4.583871    5.961647   11.625357  
  1                3.680150    5.293865   10.270128  
  1                4.916357    4.320803   11.068738  
  6                1.067970    5.948737   11.366096  
  1               -0.007522    5.757517   11.267167  
  1                1.498583    5.917394   10.358803  
  1                1.168602    6.987387   11.717912  
  6               -0.101935    5.008929   14.111836  
  1               -0.052529    6.083940   14.341202  
  1               -0.347111    4.498623   15.048086  
  1               -0.952826    4.880174   13.429161  
  6                2.169642    3.278050   15.624456  
  1                2.698049    2.323947   15.728931  
  1                1.146447    3.121951   15.979283  
  1                2.649520    3.987632   16.315491  
  6               -0.095250    2.111729    9.608092  
  6               -1.042560    2.037005   10.667277  
  6               -0.975617    0.729286   11.225548  
  6                0.035195    0.007580   10.534454  
  6                0.568060    0.851531    9.521397  
  6               -0.004474    3.258902    8.639375  
  1               -0.967555    3.422777    8.134334  
  1                0.731891    3.069109    7.851779  
  1                0.258435    4.213628    9.114432  
  6               -2.061717    3.095848   10.979993  
  1               -2.533535    2.939099   11.956459  
  1               -2.874224    3.107711   10.237050  
  1               -1.629996    4.104398   10.982776  
  6               -1.978389    0.092289   12.142762  
  1               -2.720239   -0.473844   11.559418  
  1               -2.533771    0.825132   12.735417  
  1               -1.516299   -0.612641   12.842024  
  6                0.321391   -1.456957   10.702275  
  1                1.303517   -1.724451   10.301196  
  1               -0.423968   -2.075060   10.177602  
  1                0.310529   -1.762052   11.754492  
  6                1.474863    0.375382    8.421876  
  1                2.349430   -0.164476    8.801957  
  1                1.850003    1.198584    7.807348  
  1                0.940227   -0.310851    7.748783  
  6                3.561095   -0.629176   13.151422  
  6                4.080713   -0.708462   14.473453  
  1                3.841929    0.095059   15.167703  
  6                4.871257   -1.772656   14.895316  
  1                5.239413   -1.782420   15.921808  
  6                5.208846   -2.829495   14.039961  
  6                6.092869   -3.963134   14.493591  
  1                7.158939   -3.749302   14.326794  
  1                5.865698   -4.890627   13.954374  
  1                5.972666   -4.164280   15.564919  
  6                4.706394   -2.768240   12.733038  
  1                4.939244   -3.574930   12.037028  
  6                3.913218   -1.712233   12.298684  
  1                3.530485   -1.703661   11.280359  
  6                4.667992    1.294476   10.385158  
  1                4.651862    0.688124   11.284080  
  6                5.750880    1.249540    9.526272  
  1                6.580164    0.599396    9.778146  
  6                5.754020    2.031717    8.347705  
  6                4.605122    2.832744    8.142909  
  1                4.507002    3.472887    7.274202  
  6                3.581194    2.807486    9.070493  
  1                2.705899    3.429408    8.908324  
  6                7.943289    1.166358    7.722474  
  1                8.442808    1.434447    8.662567  
  1                8.662977    1.286728    6.911809  
  1                7.661006    0.106450    7.771638  
  6                6.743315    2.826306    6.266805  
  1                5.895726    2.549252    5.625679  
  1                7.660546    2.677280    5.695895  
  1                6.662230    3.895410    6.503951  
  6               -0.990242    1.797841   14.655814  
  1               -1.338379    2.644739   14.073386  
  6               -1.696006    1.421533   15.782817  
  1               -2.577903    1.986971   16.059615  
  6               -1.262306    0.305673   16.538641  
  6               -0.106405   -0.348817   16.052187  
  1                0.305143   -1.217175   16.552424  
  6                0.529977    0.120726   14.917391  
  1                1.423061   -0.368576   14.544461  
  6               -3.101733    0.594827   18.109667  
  1               -2.882403    1.646317   18.337326  
  1               -3.472906    0.124374   19.020992  
  1               -3.904175    0.563297   17.360381  
  6               -1.440573   -1.270604   18.387960  
  1               -1.450031   -2.174116   17.764072  
  1               -2.091298   -1.445459   19.245656  
  1               -0.419234   -1.120003   18.761452  
  7                2.780354    0.407540   12.729758  
  7                3.574318    2.058084   10.187447  
  7                6.793404    2.014808    7.468475  
  7                0.118596    1.187527   14.203620  
  7               -1.917590   -0.110627   17.657099  
 90                1.599279    1.952557   12.045989    


104
TS5a
  6                3.850215    3.240079   14.060450   
  6                3.951967    3.736535   12.728049   
  6                2.738098    4.407278   12.416548   
  6                1.897149    4.356771   13.564246   
  6                2.588356    3.641591   14.583912   
  6                4.952727    2.613730   14.867567   
  1                4.570674    1.865436   15.570437   
  1                5.489871    3.369141   15.460958   
  1                5.695316    2.119025   14.233467   
  6                5.216137    3.825287   11.925127   
  1                5.760599    4.748073   12.175774   
  1                5.028278    3.852122   10.846826   
  1                5.895825    2.990246   12.119308   
  6                2.488821    5.249820   11.198510   
  1                1.431347    5.269124   10.911439   
  1                3.061082    4.904787   10.330142   
  1                2.783992    6.295990   11.372341   
  6                0.631256    5.149954   13.726296   
  1                0.855049    6.223312   13.816380   
  1                0.080534    4.863097   14.626535   
  1               -0.050147    5.045641   12.873166   
  6                2.193538    3.505487   16.025670   
  1                2.360502    2.492077   16.406539   
  1                1.136561    3.734197   16.186118   
  1                2.780184    4.193934   16.651670   
  6                0.865933    1.525801    9.992836   
  6               -0.231311    1.873018   10.834072   
  6               -0.580469    0.723940   11.598907   
  6                0.320742   -0.322147   11.260326   
  6                1.199499    0.161435   10.251132   
  6                1.367234    2.383444    8.862025   
  1                0.551123    2.623343    8.166074   
  1                2.134964    1.871714    8.272414   
  1                1.786749    3.342111    9.190571   
  6               -1.020741    3.147330   10.737663   
  1               -1.547548    3.383044   11.668842   
  1               -1.786994    3.082310    9.950267   
  1               -0.388734    4.007201   10.490210   
  6               -1.840106    0.523180   12.389655   
  1               -2.576857   -0.026272   11.785137   
  1               -2.306904    1.468723   12.678875   
  1               -1.673515   -0.054385   13.303897   
  6                0.203686   -1.743756   11.727728   
  1                1.162935   -2.267770   11.701001   
  1               -0.500999   -2.309186   11.098614   
  1               -0.161063   -1.799676   12.758277   
  6                2.095723   -0.723998    9.432901   
  1                2.716250   -1.379422   10.051851   
  1                2.769005   -0.160025    8.781879   
  1                1.494288   -1.375833    8.782985   
  6                3.158739   -1.572749   13.979056   
  6                3.267491   -2.123707   15.280066   
  1                2.897438   -1.540584   16.119383   
  6                3.831850   -3.374659   15.496930   
  1                3.893995   -3.755618   16.516313   
  6                4.331550   -4.154503   14.444246   
  6                4.917715   -5.521979   14.685815   
  1                5.454689   -5.568587   15.640872   
  1                5.621571   -5.802726   13.893610   
  1                4.141993   -6.300456   14.717373   
  6                4.235283   -3.615100   13.157444   
  1                4.612527   -4.187729   12.310160   
  6                3.662771   -2.367009   12.924754   
  1                3.601748   -1.984732   11.909806   
  6                5.282086    0.250993   12.127273   
  1                5.043902   -0.047819   13.141443   
  6                6.537343   -0.001612   11.607038   
  1                7.265322   -0.498441   12.236821   
  6                6.840667    0.370585   10.275514   
  6                5.797374    1.017096    9.569562   
  1                5.928338    1.359613    8.550187   
  6                4.584345    1.234015   10.192430   
  1                3.797012    1.752733    9.654940   
  6                9.100311   -0.515894   10.485365   
  1                9.383946    0.082106   11.361551   
  1                9.984411   -0.638141    9.858594   
  1                8.789131   -1.510083   10.830209   
  6                8.317672    0.548981    8.347512   
  1                7.625688    0.073750    7.640224   
  1                9.331874    0.257241    8.072615   
  1                8.235142    1.638325    8.234653   
  6               -0.779580    2.180722   14.840316   
  1               -1.027984    2.904943   14.066968   
  6               -1.587263    2.087448   15.953566   
  1               -2.452852    2.735150   16.032936   
  6               -1.266767    1.132835   16.951624   
  6               -0.119440    0.345958   16.709190   
  1                0.167800   -0.407654   17.438315   
  6                0.681342    0.475425   15.568772   
  1                1.943211   -0.111548   14.682491   
  6               -3.265743    1.748347   18.217342   
  1               -3.080021    2.828986   18.171774   
  1               -3.712134    1.531680   19.189635   
  1               -4.001824    1.494710   17.439580   
  6               -1.744086   -0.067071   19.020385   
  1               -1.842063   -1.063547   18.565246   
  1               -2.439540   -0.003734   19.859478   
  1               -0.726522    0.024231   19.419728   
  7                2.603047   -0.321478   13.774174   
  7                4.286955    0.858661   11.449808   
  7                8.054288    0.129081    9.711737   
  7                0.311018    1.417515   14.629492   
  7               -2.034844    0.996636   18.079430   
 90                1.987549    1.521172   12.697896   


104
INT5
  6                4.363411    2.412373   14.768059   
  6                4.932563    2.569144   13.475875   
  6                4.056390    3.387099   12.706606   
  6                2.979664    3.787636   13.544934   
  6                3.167646    3.185755   14.821743   
  6                5.020462    1.732026   15.935340   
  1                4.286544    1.378950   16.667569   
  1                5.702931    2.412174   16.467391   
  1                5.609015    0.862569   15.624045   
  6                6.351092    2.242329   13.118454   
  1                7.014335    3.061760   13.434960   
  1                6.498475    2.112612   12.042046   
  1                6.709905    1.334239   13.611783   
  6                4.328114    3.930937   11.332580   
  1                3.403566    4.104572   10.768268   
  1                4.956788    3.258614   10.737578   
  1                4.853404    4.897440   11.375955   
  6                1.963092    4.830647   13.181177   
  1                2.444105    5.807643   13.026033   
  1                1.220394    4.958459   13.972632   
  1                1.417525    4.597383   12.257671   
  6                2.413262    3.512716   16.077790   
  1                2.405001    2.674474   16.781618   
  1                1.370312    3.776859   15.880345   
  1                2.875361    4.366631   16.596212   
  6                1.736074    0.511849   10.253991   
  6                0.583236    1.097203   10.852914   
  6                0.001123    0.132752   11.721152   
  6                0.816187   -1.030120   11.696055   
  6                1.875903   -0.809573   10.770019   
  6                2.474194    1.120532    9.091641   
  1                1.780823    1.344372    8.268791   
  1                3.227916    0.437758    8.686672   
  1                2.979025    2.066254    9.332723   
  6               -0.004777    2.421035   10.458021   
  1               -0.649458    2.830792   11.241051   
  1               -0.618431    2.332827    9.548316   
  1                0.766974    3.170105   10.241667   
  6               -1.356416    0.200219   12.356520   
  1               -2.066473   -0.433087   11.804414   
  1               -1.758727    1.216425   12.352924   
  1               -1.352748   -0.146541   13.395516   
  6                0.458906   -2.335233   12.346588   
  1                1.337142   -2.950312   12.560105   
  1               -0.209326   -2.927477   11.702346   
  1               -0.062117   -2.180772   13.297150   
  6                2.760214   -1.894994   10.227099   
  1                3.100589   -2.582650   11.007281   
  1                3.652308   -1.507438    9.727675   
  1                2.214130   -2.500144    9.487894   
  6                3.105552   -2.147355   14.968900   
  6                2.951785   -2.574831   16.313237   
  1                2.623911   -1.849102   17.057572   
  6                3.203776   -3.882958   16.703470   
  1                3.064397   -4.155544   17.749560   
  6                3.631018   -4.858316   15.790638   
  6                3.914203   -6.273677   16.224622   
  1                4.814665   -6.341504   16.851441   
  1                4.070253   -6.929688   15.360830   
  1                3.087314   -6.693798   16.811763   
  6                3.788044   -4.447083   14.463537   
  1                4.111878   -5.172454   13.717397   
  6                3.537826   -3.138675   14.058114   
  1                3.669147   -2.868369   13.015405   
  6                5.569183   -0.948905   12.965092   
  1                5.187889   -1.119282   13.965190   
  6                6.780868   -1.496385   12.582629   
  1                7.322575   -2.101040   13.300137   
  6                7.282827   -1.264850   11.281288   
  6                6.480540   -0.438758   10.458235   
  1                6.780311   -0.177836    9.450145   
  6                5.283366    0.051966   10.943984   
  1                4.679827    0.689479   10.306453   
  6                9.255062   -2.620752   11.737922   
  1                9.581673   -2.065081   12.627101   
  1               10.144403   -2.963856   11.207832   
  1                8.695577   -3.505025   12.069212   
  6                8.938611   -1.501342    9.510457   
  1                8.229296   -1.845401    8.746282   
  1                9.885095   -2.018165    9.347332   
  1                9.109825   -0.426249    9.364681   
  6               -0.699350    2.963533   14.139532   
  1               -0.900236    3.742902   13.405998   
  6               -1.538255    2.811299   15.229192   
  1               -2.387995    3.475586   15.335502   
  6               -1.276647    1.784136   16.172420   
  6               -0.140567    0.977220   15.923570   
  1                0.109143    0.168065   16.603716   
  6                0.669779    1.203837   14.813481   
  1                2.456616   -0.363710   15.394588   
  6               -3.260632    2.419537   17.449532   
  1               -2.997929    3.482210   17.539250   
  1               -3.763715    2.122059   18.370999   
  1               -3.977007    2.312632   16.622369   
  6               -1.817113    0.501383   18.174683   
  1               -1.867085   -0.474875   17.672547   
  1               -2.560921    0.511081   18.973085   
  1               -0.825084    0.596287   18.635809   
  7                2.853857   -0.847610   14.586901   
  7                4.789597   -0.190416   12.170963   
  7                8.461025   -1.792452   10.849074   
  7                0.372335    2.185959   13.935615   
  7               -2.084966    1.593954   17.260276   
 90                2.435325    0.961058   13.085433   


104
TS5b
  6                4.239777    2.571806   14.391723  
  6                4.525451    2.787086   13.015336  
  6                3.504682    3.626892   12.481933  
  6                2.616932    3.966609   13.536515  
  6                3.059288    3.303360   14.716781  
  6                5.129188    1.892458   15.394284  
  1                4.561948    1.284214   16.108105  
  1                5.698610    2.628594   15.981112  
  1                5.854927    1.232791   14.910708  
  6                5.827842    2.515008   12.321509  
  1                6.469221    3.408437   12.372807  
  1                5.700202    2.278511   11.260392  
  1                6.383563    1.690755   12.774445  
  6                3.510906    4.249309   11.114712  
  1                2.503584    4.528206   10.785687  
  1                3.935018    3.583944   10.354607  
  1                4.113012    5.170890   11.099093  
  6                1.543400    5.010371   13.441752  
  1                1.984081    6.009630   13.310925  
  1                0.931682    5.043019   14.346843  
  1                0.868135    4.847987   12.592473  
  6                2.545331    3.526861   16.110445  
  1                2.692670    2.646609   16.744963  
  1                1.476234    3.759607   16.125620  
  1                3.070829    4.364842   16.593524  
  6                1.300861    0.639258   10.374374  
  6                0.176669    1.301521   10.946283  
  6               -0.450754    0.392643   11.845733  
  6                0.293414   -0.816761   11.846899  
  6                1.363777   -0.675777   10.920055  
  6                2.139853    1.139189    9.232511  
  1                1.788334    0.727542    8.274323  
  1                3.192319    0.850016    9.328406  
  1                2.108032    2.229552    9.140149  
  6               -0.357968    2.648063   10.549232  
  1               -0.768687    3.196630   11.403990  
  1               -1.167320    2.556223    9.809910  
  1                0.412586    3.280421   10.094807  
  6               -1.793720    0.564014   12.492386  
  1               -2.547211   -0.046621   11.973524  
  1               -2.135091    1.601542   12.450931  
  1               -1.798676    0.258492   13.544579  
  6               -0.116037   -2.069329   12.566346  
  1                0.736643   -2.716240   12.790235  
  1               -0.832081   -2.654393   11.969522  
  1               -0.602602   -1.839825   13.520541  
  6                2.211327   -1.792859   10.381745  
  1                2.037278   -2.720732   10.933599  
  1                3.283589   -1.584060   10.423052  
  1                1.956288   -1.990685    9.330109  
  6                2.836796   -2.065502   14.733544  
  6                2.665936   -2.606098   16.031266  
  1                2.357081   -1.942951   16.839539  
  6                2.886223   -3.951334   16.301549  
  1                2.739874   -4.314981   17.318507  
  6                3.291079   -4.847395   15.303619  
  6                3.492466   -6.312903   15.592069  
  1                3.896144   -6.475493   16.598772  
  1                4.186893   -6.770066   14.877598  
  1                2.550734   -6.877275   15.530641  
  6                3.473754   -4.317918   14.020877  
  1                3.797657   -4.977079   13.215631  
  6                3.258611   -2.972817   13.735968  
  1                3.425362   -2.600304   12.731484  
  6                5.605391   -0.892356   13.063497  
  1                5.066784   -0.879184   14.006294  
  6                6.906237   -1.368362   13.016806  
  1                7.364614   -1.722033   13.932968  
  6                7.599092   -1.400083   11.784927  
  6                6.879213   -0.917585   10.667153  
  1                7.316655   -0.897037    9.675730  
  6                5.583833   -0.458206   10.838905  
  1                5.044912   -0.085206    9.969966  
  6                9.574289   -2.340422   12.860130  
  1                9.689488   -1.546465   13.610671  
  1               10.570323   -2.682332   12.575059  
  1                9.048507   -3.182542   13.329278  
  6                9.546732   -1.863129   10.394307  
  1                9.013350   -2.479730    9.658337  
  1               10.550664   -2.273599   10.511570  
  1                9.641367   -0.846949    9.987445  
  6               -0.968147    3.084310   14.419864  
  1               -1.234134    3.859339   13.703374  
  6               -1.719972    2.920192   15.568474  
  1               -2.568662    3.572740   15.737106  
  6               -1.378220    1.895278   16.489206  
  6               -0.255434    1.100849   16.155507  
  1                0.053529    0.292618   16.811664  
  6                0.467403    1.337262   14.989689  
  1                2.259991   -0.303236   15.327581  
  6               -3.291679    2.480347   17.892138  
  1               -3.060925    3.552282   17.945916  
  1               -3.714962    2.183041   18.852874  
  1               -4.061419    2.332918   17.120877  
  6               -1.766103    0.590204   18.510575  
  1               -1.860859   -0.381424   18.005495  
  1               -2.441403    0.595452   19.367627  
  1               -0.740107    0.679025   18.890020  
  7                2.614296   -0.728454   14.466994  
  7                4.920516   -0.429182   12.004746  
  7                8.877033   -1.867182   11.679921  
  7                0.095245    2.317898   14.136355  
  7               -2.101713    1.694137   17.632297  
 90                2.055077    1.128731   13.108456  


19
DMAP
  6                4.500801    1.160223   10.334085 
  1                4.457916    0.475577   11.181559 
  6                5.478537    0.970867    9.368033 
  1                6.175205    0.147268    9.476617 
  6                5.543913    1.853065    8.265288 
  6                4.573408    2.880841    8.243037 
  1                4.536948    3.606916    7.438880 
  6                3.646137    2.963609    9.271920 
  1                2.901379    3.759440    9.247445 
  6                7.443839    0.635627    7.339565 
  1                8.054692    0.682835    8.251175 
  1                8.115976    0.704522    6.482879 
  1                6.952479   -0.347025    7.307056 
  6                6.490323    2.633593    6.156967 
  1                5.554209    2.580272    5.583514 
  1                7.311219    2.373461    5.487005 
  1                6.635053    3.673685    6.479401 
  7                3.579761    2.132668   10.320291 
  7                6.486212    1.721206    7.282585  


85
compound 5'
  6                4.655045    3.062244   12.927459     
  6                4.245669    4.076947   12.017139     
  6                2.890980    4.414718   12.309822     
  6                2.468132    3.615110   13.407857     
  6                3.555074    2.769616   13.782255     
  6                6.043992    2.506591   13.053192     
  1                6.041210    1.474649   13.415380     
  1                6.645429    3.104160   13.754099     
  1                6.569323    2.511145   12.092377     
  6                5.141355    4.795068   11.049414     
  1                5.677149    5.616334   11.547577     
  1                4.578548    5.231934   10.218746     
  1                5.895031    4.130620   10.615045     
  6                2.099353    5.520350   11.671839     
  1                1.021479    5.319702   11.688366     
  1                2.388789    5.678323   10.627785     
  1                2.250228    6.476189   12.194784     
  6                1.195994    3.790121   14.186690     
  1                1.331554    4.531756   14.987761     
  1                0.871028    2.862989   14.671883     
  1                0.368492    4.143840   13.563988     
  6                3.589153    1.875466   14.990164     
  1                4.330467    1.077390   14.888131     
  1                2.620218    1.399936   15.186104     
  1                3.846746    2.445127   15.895217     
  6                0.237020    1.419516    9.916505     
  6               -0.075628    1.222857   11.288185     
  6                0.535297    0.003861   11.710877     
  6                1.214880   -0.557678   10.592948     
  6                1.043453    0.324884    9.486384     
  6               -0.325543    2.507333    9.047892     
  1               -1.362004    2.283859    8.755454     
  1                0.250700    2.627563    8.126150     
  1               -0.344190    3.480328    9.554566     
  6               -1.066039    2.029917   12.077277     
  1               -0.910437    1.938948   13.156692     
  1               -2.093197    1.691584   11.874457     
  1               -1.032845    3.096535   11.825749     
  6                0.326806   -0.651375   13.048200     
  1               -0.685332   -1.073600   13.128823     
  1                0.439078    0.047716   13.887392     
  1                1.029440   -1.474489   13.208799     
  6                1.856312   -1.913420   10.532129     
  1                2.656119   -1.950325    9.786371     
  1                1.118439   -2.681988   10.258063     
  1                2.299963   -2.207957   11.487459     
  6                1.496581    0.059589    8.078155     
  1                2.436995   -0.500883    8.051784     
  1                1.657503    0.986383    7.517940     
  1                0.752134   -0.531223    7.524425     
  6                4.831129   -0.988685   12.246454     
  6                4.157197   -1.397839   13.418930     
  1                3.256095   -0.869921   13.719385     
  6                4.612208   -2.463395   14.189073     
  1                4.052481   -2.743136   15.081081     
  6                5.761765   -3.185570   13.848586     
  6                6.264520   -4.321625   14.701782     
  1                7.024838   -3.989655   15.423256     
  1                6.724132   -5.109795   14.093577     
  1                5.452297   -4.778539   15.278657     
  6                6.435884   -2.786096   12.687071     
  1                7.332982   -3.323157   12.380301     
  6                5.991827   -1.723773   11.908472     
  1                6.542573   -1.450920   11.008606     
  6                4.073841    2.225407    9.158517     
  1                4.982529    0.196718   10.675622     
  6                4.987653    2.287085    8.110101     
  1                5.836707    1.610423    8.113015     
  6                4.832013    3.218915    7.055253     
  6                3.699206    4.075186    7.125000     
  1                3.503206    4.818909    6.361569     
  6                2.825896    3.963235    8.186918     
  1                1.953121    4.609990    8.253698     
  6                6.880764    2.437140    5.990722     
  1                7.541865    2.609936    6.851146     
  1                7.449741    2.631917    5.080597     
  1                6.590944    1.378638    5.988259     
  6                5.549831    4.313988    4.992734     
  1                4.601216    4.189061    4.454064     
  1                6.359701    4.225387    4.267293     
  1                5.578730    5.330277    5.409363     
  7                4.370125    0.059922   11.480086     
  7                3.007010    3.067539    9.171171     
  7                5.718122    3.304282    6.020432     
 90                2.771183    1.759358   11.228863     


104
TS5c
  6                3.587310    4.060594   12.933738    
  6                3.057858    4.816553   11.845165    
  6                1.712055    5.153966   12.154071    
  6                1.407313    4.611025   13.431014    
  6                2.569522    3.943693   13.919565    
  6                5.013909    3.610837   13.079079    
  1                5.091974    2.673803   13.640803    
  1                5.622777    4.359880   13.607631    
  1                5.487693    3.443126   12.105702    
  6                3.863578    5.416642   10.729438    
  1                4.294336    6.380565   11.040118    
  1                3.260731    5.619769    9.836338    
  1                4.700192    4.779774   10.426052    
  6                0.833322    6.091211   11.377148    
  1               -0.230395    5.853201   11.495188    
  1                1.055197    6.078407   10.304396    
  1                0.960131    7.131477   11.714387    
  6                0.164268    4.899792   14.221921    
  1                0.188080    5.919322   14.635993    
  1                0.058905    4.210454   15.063380    
  1               -0.749222    4.830140   13.617572    
  6                2.742457    3.390952   15.305238    
  1                3.620711    2.741882   15.367797    
  1                1.875427    2.806973   15.629547    
  1                2.886167    4.200159   16.037297    
  6               -0.214116    2.404178    9.602783    
  6               -0.984256    2.074741   10.753653    
  6               -0.682997    0.725496   11.112011    
  6                0.280927    0.232449   10.193464    
  6                0.565643    1.262903    9.256355    
  6               -0.346883    3.655264    8.780549    
  1               -1.066187    3.520888    7.958504    
  1                0.599941    3.959263    8.316454    
  1               -0.701731    4.502924    9.375099    
  6               -2.051406    2.931559   11.374138    
  1               -2.192211    2.702279   12.435673    
  1               -3.025481    2.782784   10.884381    
  1               -1.821833    4.000816   11.297970    
  6               -1.408586   -0.128791   12.112100    
  1               -2.101172   -0.813285   11.599389    
  1               -1.998430    0.466770   12.812812    
  1               -0.725730   -0.746089   12.705739    
  6                0.745217   -1.192404   10.104321    
  1                1.720571   -1.275690    9.612385    
  1                0.039695   -1.804753    9.521142    
  1                0.835461   -1.653802   11.092493    
  6                1.313486    1.060710    7.969991    
  1                2.223899    0.465917    8.100597    
  1                1.602754    2.007013    7.502213    
  1                0.685331    0.528175    7.240118    
  6                3.377917   -0.471801   13.287951    
  6                3.855250   -0.445231   14.626114    
  1                3.647500    0.436615   15.227514    
  6                4.562351   -1.507940   15.179243    
  1                4.900764   -1.435072   16.213298    
  6                4.852589   -2.666216   14.446955    
  6                5.646330   -3.800943   15.042575    
  1                6.717650   -3.725789   14.805007    
  1                5.304997   -4.773579   14.667595    
  1                5.562166   -3.818621   16.135561    
  6                4.389667   -2.708986   13.124998    
  1                4.586447   -3.596112   12.521916    
  6                3.678901   -1.655285   12.560139    
  1                3.322600   -1.729293   11.535467    
  6                4.705696    1.126600   10.331861    
  1                4.599172    0.538207   11.236454    
  6                5.800733    0.955411    9.507280    
  1                6.547230    0.222895    9.789398    
  6                5.927728    1.725738    8.326714    
  6                4.879787    2.645880    8.080503    
  1                4.878652    3.285499    7.206081    
  6                3.828724    2.738233    8.970929    
  1                3.028801    3.445936    8.775159    
  6                8.041356    0.641353    7.786369    
  1                8.531000    0.872955    8.741145    
  1                8.796335    0.683221    7.000509    
  1                7.657191   -0.385829    7.834471    
  6                7.068046    2.406369    6.284902    
  1                6.211919    2.232472    5.620080    
  1                7.975851    2.148508    5.738354    
  1                7.109115    3.477069    6.524872    
  6               -1.372745    1.853897   15.230264    
  1               -1.795552    2.760815   14.802845    
  6               -2.047049    1.226897   16.265546    
  1               -2.977964    1.654648   16.619877    
  6               -1.508497    0.048812   16.832758    
  6               -0.289959   -0.398398   16.272640    
  1                0.205608   -1.292217   16.633541    
  6                0.292904    0.311698   15.234257    
  1                1.225503   -0.035542   14.797400    
  6               -3.385977   -0.120484   18.378463    
  1               -3.285943    0.894100   18.787390    
  1               -3.720312   -0.774990   19.184705    
  1               -4.169676   -0.104504   17.608387    
  6               -1.542818   -1.825951   18.391342    
  1               -1.463793   -2.611813   17.627798    
  1               -2.173675   -2.201418   19.198337    
  1               -0.540601   -1.644642   18.801978    
  7                2.684748    0.568939   12.734141    
  7                3.707816    2.005134   10.093117    
  7                6.986096    1.592008    7.483440    
  7               -0.216953    1.432132   14.695906    
  7               -2.127248   -0.612327   17.855117    
 90                1.720824    2.152253   11.845074    


85
INT5'
  6                3.431836    3.569393   13.662483  
  6                3.383201    4.417571   12.518999  
  6                2.049048    4.906209   12.384082  
  6                1.271739    4.351629   13.435639  
  6                2.124374    3.515898   14.221025  
  6                4.665221    2.934965   14.238616  
  1                4.456586    1.950937   14.669455  
  1                5.105780    3.560346   15.029362  
  1                5.437736    2.787556   13.476387  
  6                4.568727    4.881170   11.720491  
  1                4.997564    5.801013   12.144857  
  1                4.311674    5.101491   10.678455  
  1                5.369675    4.134562   11.704009  
  6                1.589691    5.926285   11.380338  
  1                0.516594    5.848940   11.169743  
  1                2.119614    5.833221   10.424203  
  1                1.767242    6.952565   11.734680  
  6               -0.138204    4.726284   13.793396  
  1               -0.153898    5.528433   14.546072  
  1               -0.697729    3.886294   14.221717  
  1               -0.702318    5.089806   12.928974  
  6                1.737047    2.825383   15.499167  
  1                2.380720    1.963676   15.703102  
  1                0.701691    2.463130   15.481006  
  1                1.818284    3.501593   16.363258  
  6               -0.045872    1.670270    9.677245  
  6               -0.825903    2.014661   10.812820  
  6               -0.724406    0.946026   11.753998  
  6                0.099607   -0.067957   11.185936  
  6                0.533282    0.385982    9.909634  
  6               -0.004437    2.447603    8.392056  
  1               -0.902267    2.258754    7.785045  
  1                0.856196    2.174486    7.772412  
  1                0.033083    3.532679    8.556316  
  6               -1.742313    3.201490   10.902784  
  1               -2.067719    3.390970   11.929895  
  1               -2.651831    3.044425   10.304106  
  1               -1.281137    4.125478   10.530947  
  6               -1.475477    0.827369   13.051839  
  1               -2.411820    0.264943   12.924120  
  1               -1.748289    1.805316   13.464067  
  1               -0.894978    0.298684   13.817402  
  6                0.352199   -1.424773   11.775284  
  1                1.319307   -1.831442   11.466960  
  1               -0.424794   -2.140783   11.467575  
  1                0.356227   -1.400066   12.869881  
  6                1.338941   -0.415453    8.926395  
  1                2.077346   -1.047905    9.430342  
  1                1.882985    0.222538    8.221547  
  1                0.697928   -1.080476    8.329101  
  6                3.651698   -0.687260   13.002577  
  6                3.707562   -1.002531   14.385719  
  1                3.200819   -0.340502   15.085143  
  6                4.373891   -2.126990   14.858436  
  1                4.382117   -2.323901   15.930773  
  6                5.031552   -3.015768   13.996373  
  6                5.778353   -4.215581   14.520408  
  1                6.800925   -3.960748   14.835193  
  1                5.863641   -4.998729   13.757916  
  1                5.277711   -4.654710   15.391925  
  6                4.975935   -2.725105   12.627977  
  1                5.460158   -3.400184   11.921695  
  6                4.309551   -1.604514   12.141501  
  1                4.268798   -1.424487   11.068551  
  6                4.808604    1.550961    9.903124  
  1                4.896595    0.891248   10.761272  
  6                5.827987    1.642146    8.976487  
  1                6.717714    1.042950    9.126556  
  6                5.696709    2.504864    7.860476  
  6                4.482202    3.232550    7.784859  
  1                4.282405    3.920283    6.972176  
  6                3.527176    3.070405    8.767192  
  1                2.597887    3.630869    8.703399  
  6                7.903451    1.870670    7.047689  
  1                8.447753    2.132168    7.964452  
  1                8.547176    2.093252    6.196253  
  1                7.710468    0.790539    7.053868  
  6                6.495995    3.545807    5.809414  
  1                5.624163    3.276631    5.199465  
  1                7.378801    3.504741    5.170778  
  1                6.374245    4.580971    6.154101  
  7                3.005314    0.418330   12.525703  
  7                3.653848    2.247179    9.825907  
  7                6.670391    2.629207    6.922549  
 90                1.923963    2.006614   11.816996         


85
TS5d
  6                3.835745    3.954404   12.765978   
  6                3.409113    4.836846   11.730016   
  6                2.027662    5.118394   11.927852   
  6                1.595481    4.404993   13.082168   
  6                2.714655    3.682731   13.597085   
  6                5.246088    3.499571   13.010866   
  1                5.281642    2.489560   13.431302   
  1                5.763562    4.169423   13.713266   
  1                5.830508    3.485827   12.085196   
  6                4.296432    5.508457   10.721521   
  1                4.750654    6.418191   11.141077   
  1                3.741343    5.812110    9.827584   
  1                5.115527    4.860368   10.392512   
  6                1.219479    6.100906   11.128018   
  1                0.146344    5.993999   11.314022   
  1                1.376806    5.993016   10.046703   
  1                1.485637    7.137734   11.379695   
  6                0.277463    4.559813   13.786312   
  1                0.332782    5.352028   14.547511   
  1               -0.026013    3.645724   14.308316   
  1               -0.531420    4.834728   13.102267   
  6                2.731840    2.898172   14.878811   
  1                3.561180    2.185046   14.905124   
  1                1.806186    2.330235   15.034517   
  1                2.844224    3.560553   15.749974   
  6                0.071229    1.879149    9.264929   
  6               -0.637929    2.273147   10.432962   
  6               -0.494043    1.236009   11.403211   
  6                0.291703    0.197809   10.826578   
  6                0.649044    0.597942    9.508584   
  6                0.070621    2.619139    7.958069   
  1               -0.853334    2.428175    7.392642   
  1                0.904470    2.313449    7.318528   
  1                0.135782    3.706422    8.091534   
  6               -1.547008    3.465060   10.526726   
  1               -1.753736    3.745172   11.564057   
  1               -2.518759    3.255668   10.055558   
  1               -1.137533    4.347339   10.021559   
  6               -1.186084    1.155524   12.735607   
  1               -2.080187    0.517999   12.679829   
  1               -1.516508    2.137449   13.088275   
  1               -0.545023    0.724340   13.514644   
  6                0.568681   -1.138404   11.451263   
  1                1.529400   -1.550322   11.130637   
  1               -0.212561   -1.866632   11.186835   
  1                0.597248   -1.079635   12.544225   
  6                1.392927   -0.245202    8.511212   
  1                2.117772   -0.904858    8.999699   
  1                1.940559    0.363468    7.783896   
  1                0.705242   -0.886902    7.941357   
  6                4.048650   -0.485023   12.199466   
  6                3.971409   -0.964457   13.529549   
  1                3.370592   -0.406892   14.244807   
  6                4.641358   -2.113788   13.932207   
  1                4.551258   -2.442058   14.967674   
  6                5.429887   -2.859386   13.044781   
  6                6.126161   -4.122301   13.483425   
  1                6.564859   -4.017253   14.483329   
  1                6.932962   -4.394348   12.793429   
  1                5.435852   -4.976859   13.526449   
  6                5.515936   -2.392499   11.728305   
  1                6.118394   -2.944827   11.007065   
  6                4.845763   -1.246248   11.310332   
  1                4.927603   -0.922336   10.274291   
  6                4.422187    2.148969    9.734419   
  1                4.080410    1.292453   10.843810   
  6                5.699110    2.050704    9.198979   
  1                6.464359    1.536120    9.770083   
  6                5.997977    2.600408    7.927351   
  6                4.928145    3.247733    7.252946   
  1                5.066402    3.705328    6.280652   
  6                3.685390    3.308653    7.847185   
  1                2.862317    3.812627    7.345766   
  6                8.314221    1.865175    8.102649   
  1                8.506411    2.356253    9.065347   
  1                9.228482    1.913961    7.509944   
  1                8.087659    0.808324    8.294193   
  6                7.499212    3.089115    6.066761   
  1                6.859639    2.638053    5.296921   
  1                8.537733    2.899367    5.793219   
  1                7.339364    4.175638    6.057445   
  7                3.381887    0.650304   11.803446   
  7                3.421121    2.772752    9.052276   
  7                7.240034    2.518939    7.376177   
 90                2.166903    2.300874   11.177395   


98
compound 31a
 90     6.601037   11.876870    6.074365 
  7     8.073362   13.825682    6.540384 
  7     8.335265   12.391800    4.761099 
  7     6.585600    9.999015    4.152053 
  7     6.684261    7.176020    1.031112 
  6     3.873310   12.096827    5.075779 
  6     3.882218   12.906657    6.247753 
  6     4.702615   14.039772    5.995557 
  6     5.216176   13.926145    4.670227 
  6     4.697155   12.729841    4.099279 
  6     2.939233   10.940758    4.853163 
  1     2.954177   10.211323    5.672417 
  1     3.162305   10.406235    3.926449 
  1     1.902025   11.293717    4.773833 
  6     2.997346   12.715369    7.445141 
  1     2.793928   11.658524    7.645561 
  1     2.021981   13.200159    7.296152 
  1     3.428375   13.149387    8.352444 
  6     4.804703   15.242661    6.886442 
  1     4.869079   14.977691    7.946572 
  1     3.915659   15.878506    6.771496 
  1     5.678517   15.853846    6.655421 
  6     6.030485   14.953075    3.938941 
  1     6.595293   15.584346    4.629696 
  1     5.390658   15.613634    3.337381 
  1     6.750922   14.486127    3.260658 
  6     4.862088   12.329436    2.661728 
  1     5.889048   12.474796    2.312099 
  1     4.213054   12.932570    2.012259 
  1     4.605964   11.280276    2.493436 
  6     6.555009   10.846700    8.808405 
  6     6.127124    9.732904    8.030015 
  6     7.238959    9.281075    7.262662 
  6     8.347070   10.127874    7.549549 
  6     7.932157   11.078802    8.521914 
  6     5.747346   11.541252    9.868563 
  1     5.999885   12.603291    9.958907 
  1     5.913982   11.092637   10.857571 
  1     4.673307   11.479272    9.670329 
  6     4.794815    9.046647    8.135553 
  1     3.986821    9.744598    8.377446 
  1     4.797518    8.284138    8.926816 
  1     4.517175    8.532632    7.209006 
  6     7.335493    7.978729    6.523461 
  1     6.361593    7.613942    6.186890 
  1     7.756501    7.202918    7.178034 
  1     7.984414    8.044214    5.645414 
  6     9.755678    9.928274    7.068444 
  1     9.787148    9.532632    6.048867 
  1    10.299551    9.219711    7.709441 
  1    10.319571   10.865120    7.068076 
  6     8.864522   11.978747    9.279105 
  1     8.327841   12.632699    9.970385 
  1     9.460034   12.615159    8.619556 
  1     9.563249   11.382810    9.881422 
  6     8.239522   15.067657    7.142512 
  6     7.847655   15.262651    8.481004 
  1     7.454386   14.416148    9.034571 
  6     7.944940   16.506430    9.095307 
  1     7.629294   16.609207   10.132221 
  6     8.436241   17.626115    8.413824 
  6     8.808826   17.442484    7.077131 
  1     9.175033   18.292738    6.504158 
  6     8.710820   16.204303    6.449908 
  1     8.993048   16.112188    5.405793 
  6     8.574140   18.963946    9.092021 
  1     9.572022   19.094044    9.531083 
  1     7.847997   19.079444    9.903056 
  1     8.423781   19.788441    8.387509 
  6     8.843328   13.340923    5.506810 
  6    10.280351   13.752267    5.310098 
  6    10.819614   13.698510    4.018982 
  1    10.165552   13.407588    3.202392 
  6    12.160026   13.999790    3.793141 
  1    12.560209   13.965724    2.782907 
  6    12.990981   14.335860    4.863052 
  1    14.039813   14.563052    4.690721 
  6    12.468467   14.375853    6.155649 
  1    13.110658   14.629146    6.995202 
  6    11.120715   14.097983    6.376729 
  1    10.718905   14.150020    7.383490 
  6     7.565339    9.996046    3.222578 
  1     8.309096   10.779560    3.351844 
  6     7.640799    9.088069    2.184271 
  1     8.469705    9.167459    1.491798 
  6     6.651379    8.087403    2.039457 
  6     5.625243    8.095441    3.016339 
  1     4.822518    7.368708    3.001387 
  6     5.647839    9.042185    4.021476 
  1     4.864304    9.030167    4.772467 
  6     7.762100    7.208911    0.058564 
  1     7.781592    8.158038   -0.491161 
  1     7.617822    6.405193   -0.663085 
  1     8.740089    7.065266    0.534310 
  6     5.646308    6.166647    0.925168 
  1     5.616634    5.521180    1.812060 
  1     5.846857    5.537129    0.058544 
  1     4.655063    6.618010    0.792763 


98
TS31
 90     6.401315   11.860751    6.079750  
  7     8.034505   13.815092    6.421645  
  7     8.079370   12.509402    4.610072  
  7     6.703929   10.197870    4.168156  
  7     7.162505    7.295188    1.182235  
  6     3.688041   12.117109    5.149055  
  6     3.720938   12.889209    6.348492  
  6     4.540591   14.028352    6.118578  
  6     5.026241   13.958006    4.779977  
  6     4.494925   12.780222    4.179015  
  6     2.758018   10.960259    4.909926  
  1     2.804849   10.199016    5.697952  
  1     2.958189   10.465643    3.956395  
  1     1.716612   11.306800    4.875675  
  6     2.855995   12.663004    7.554515  
  1     2.608650   11.606343    7.692127  
  1     1.902545   13.200943    7.457901  
  1     3.324679   13.020121    8.476899  
  6     4.691584   15.187864    7.059144  
  1     4.745331   14.873094    8.106633  
  1     3.829899   15.864550    6.976815  
  1     5.589184   15.773213    6.851510  
  6     5.821227   15.009194    4.062442  
  1     6.383039   15.636394    4.759368  
  1     5.164305   15.670241    3.480818  
  1     6.539057   14.562935    3.368339  
  6     4.661364   12.413538    2.732932  
  1     5.695273   12.547373    2.400572  
  1     4.026315   13.042827    2.095053  
  1     4.394684   11.371957    2.538550  
  6     6.516978   10.891576    8.813446  
  6     5.969577    9.792116    8.088251  
  6     6.987352    9.276495    7.236894  
  6     8.159162   10.064193    7.421452  
  6     7.877830   11.044594    8.414034  
  6     5.835573   11.632231    9.930225  
  1     6.158933   12.676160   10.000866  
  1     6.047493   11.169866   10.903848  
  1     4.747911   11.636966    9.813127  
  6     4.619879    9.170212    8.309544  
  1     3.885836    9.893439    8.676998  
  1     4.671754    8.366233    9.056452  
  1     4.213905    8.721757    7.396374  
  6     6.943375    7.974186    6.495104  
  1     5.928666    7.694418    6.199246  
  1     7.323866    7.165481    7.134675  
  1     7.557600    7.993887    5.591369  
  6     9.499170    9.792105    6.798645  
  1     9.420479    9.624537    5.718513  
  1     9.967146    8.900653    7.238319  
  1    10.187615   10.628180    6.950108  
  6     8.915007   11.892669    9.092152  
  1     8.469796   12.568066    9.825845  
  1     9.490314   12.501710    8.390253  
  1     9.626701   11.256366    9.634094  
  6     8.265516   15.030969    7.066338  
  6     7.921082   15.186244    8.419881  
  1     7.514573   14.334071    8.953978  
  6     8.081982   16.403369    9.073787  
  1     7.804164   16.479695   10.123307  
  6     8.587546   17.529144    8.413909  
  6     8.905206   17.384201    7.058232  
  1     9.275872   18.243179    6.502027  
  6     8.744112   16.173410    6.392607  
  1     8.979008   16.110537    5.334672  
  6     8.792932   18.836965    9.131773  
  1     9.816527   18.927023    9.517804  
  1     8.115564   18.936488    9.985547  
  1     8.624098   19.690117    8.466969  
  6     8.745073   13.365248    5.361742  
  6    10.177851   13.679824    5.078923  
  6    10.635356   13.597131    3.757125  
  1     9.926616   13.361054    2.969034  
  6    11.977256   13.817253    3.457702  
  1    12.317604   13.756898    2.427661  
  6    12.881554   14.109226    4.478539  
  1    13.930030   14.276436    4.247204  
  6    12.436572   14.183601    5.799184  
  1    13.138295   14.403752    6.598897  
  6    11.092645   13.977987    6.098328  
  1    10.750413   14.047018    7.125586  
  6     7.892149   10.164547    3.461074  
  1     8.452408   11.669783    3.990171  
  6     8.028739    9.168874    2.487555  
  1     8.968097    9.132223    1.942083  
  6     7.016001    8.236488    2.165376  
  6     5.821529    8.330908    2.921911  
  1     4.986998    7.656686    2.771548  
  6     5.733204    9.302815    3.894392  
  1     4.827118    9.359200    4.496895  
  6     8.432532    7.161234    0.495960  
  1     8.711488    8.091703   -0.012814  
  1     8.351620    6.378129   -0.258879  
  1     9.247774    6.893036    1.181841  
  6     6.117544    6.320221    0.942561  
  1     5.951418    5.662868    1.808044  
  1     6.396747    5.694955    0.093728  
  1     5.165533    6.806465    0.696997  


98
compound 31b
  6    -4.234866    5.628568    3.645308
  6    -3.824519    4.578189    4.513296
  6    -4.392876    4.821341    5.794274
  6    -5.125244    6.039676    5.729629
  6    -5.026034    6.542024    4.397224
  6    -4.046227    5.638756    2.158114
  1    -3.034858    5.339750    1.865789
  1    -4.232690    6.628544    1.735513
  1    -4.740537    4.937117    1.675061
  6    -3.083810    3.341699    4.092871
  1    -2.363580    3.551778    3.296227
  1    -3.772636    2.573230    3.713835
  1    -2.526248    2.903207    4.924762
  6    -4.409305    3.852074    6.936713
  1    -5.235909    3.136373    6.823635
  1    -4.546658    4.352695    7.899129
  1    -3.483766    3.273074    6.997926
  6    -6.001618    6.584398    6.821984
  1    -6.245088    7.638567    6.664058
  1    -5.542286    6.497379    7.813161
  1    -6.955794    6.041649    6.870203
  6    -5.740029    7.740328    3.841776
  1    -6.686152    7.459541    3.358906
  1    -5.136701    8.257442    3.088560
  1    -5.987391    8.468845    4.620361
  6    -2.149269    9.821689    5.683214
  6    -0.837161    9.300198    5.860638
  6    -0.802511    8.606151    7.106074
  6    -2.096342    8.699042    7.693018
  6    -2.928870    9.442948    6.809407
  6    -2.595482   10.767023    4.607244
  1    -3.603413   10.540921    4.240232
  1    -1.918481   10.751860    3.749289
  1    -2.620171   11.800968    4.978165
  6     0.347713    9.591691    4.986497
  1     0.831312   10.535107    5.275596
  1     0.066861    9.683837    3.933423
  1     1.107068    8.807291    5.052229
  6     0.425270    8.039148    7.760019
  1     1.161121    7.703860    7.022894
  1     0.192314    7.180668    8.395961
  1     0.923944    8.789053    8.389983
  6    -2.475317    8.287451    9.084927
  1    -2.537089    9.161431    9.748016
  1    -1.737783    7.607182    9.515847
  1    -3.450862    7.789183    9.129494
  6    -4.316102    9.927344    7.117310
  1    -4.861162    9.234029    7.764572
  1    -4.913439   10.076812    6.211797
  1    -4.289992   10.894567    7.639263
  6    -1.172465    7.420484    2.755762
  6    -0.539333    7.835743    1.464955
  6    -1.345357    8.075747    0.344351
  1    -2.414328    7.890965    0.406533
  6    -0.784452    8.524566   -0.849368
  1    -1.419977    8.695021   -1.714026
  6     0.588573    8.752440   -0.933006
  1     1.027130    9.106409   -1.861935
  6     1.397687    8.522645    0.180417
  1     2.467547    8.702727    0.122435
  6     0.840716    8.059897    1.369550
  1     1.473615    7.875976    2.231393
  6     0.357319    5.627606    3.261865
  6     0.299662    4.835450    2.101654
  1    -0.553535    4.929895    1.435944
  6     1.314892    3.933029    1.798482
  1     1.236049    3.333459    0.893548
  6     2.426985    3.773517    2.633537
  6     2.475447    4.553626    3.794792
  1     3.324316    4.454599    4.469086
  6     1.465060    5.459655    4.106466
  1     1.515231    6.046224    5.018425
  6     3.536001    2.816258    2.282430
  1     3.148821    1.911608    1.802448
  1     4.098615    2.511492    3.170137
  1     4.251465    3.269436    1.584325
  6    -1.081356    5.063171    6.475117
  6    -0.218054    3.994333    6.706771
  1     0.402140    3.640461    5.891120
  6    -0.142445    3.380289    7.979183
  6    -0.995259    3.900808    8.987874
  1    -1.013567    3.483529    9.987411
  6    -1.835299    4.954608    8.687261
  1    -2.504045    5.351780    9.448152
  6     1.474324    1.752550    7.153873
  1     0.833415    1.316394    6.375083
  1     2.112042    0.963164    7.553376
  1     2.120851    2.498840    6.678538
  6     0.671128    1.668451    9.522231
  1     0.886699    2.366602   10.339955
  1     1.436314    0.891766    9.542619
  1    -0.300087    1.194440    9.724016
  7    -0.656692    6.528455    3.614853
  7    -2.290415    7.989014    3.173743
  7    -1.874541    5.521550    7.471911
  7     0.704249    2.335735    8.235783
 90    -2.394058    6.901676    5.452671
  1    -2.590047    8.779769    2.618829

#===END
